# Supplementary material for: Efficient Electrolytic Refining of Crude Solder Assisted by Additives in a Fluosilicic Acid System
Source: Materials (Basel). 2025 Sep 2;18(17):4122. doi: 10.3390/ma18174122 (PMC12429588; doi:10.3390/ma18174122)
Supplement: Supplementary file 1 [file materials-18-04122-s001.zip]

Archive with 1 entries (1 files):
- materials-3754116-supplementary.pdf
